# Supplementary material for: Self-management experiences in fall prevention among community-dwelling older adults in China: a descriptive qualitative study
Source: Ann Med. 2024 Sep 25;56(1):2392878. doi: 10.1080/07853890.2024.2392878 (PMC11425688; doi:10.1080/07853890.2024.2392878)
Supplement: Supplemental Material [file IANN_A_2392878_SM0603.zip]

Archive with 4 entries (3 files):
- Supp_Data/
- Supp_Data/Implications for Rehabilitation.docx
- Supp_Data/Supplementary File 1 COREQ of qualitative manuscript.docx
- Supp_Data/Supplementary File 2 Interview Guide.docx
